# Supplementary material for: Learning Head and Neck Anatomy Through a Radiological Imaging Platform
Source: MedEdPORTAL. 2022 Mar 10;18:11230. doi: 10.15766/mep_2374-8265.11230 (PMC8907321; doi:10.15766/mep_2374-8265.11230)
Supplement: Supplementary file 1 — Head and Neck Imaging Tutorial.pptxPretest.docxPosttest.docxPretest Answers.docxPosttest Answers.docxHead and Neck Tutorial Survey.docx [file mep_2374-8265.11230-s001.zip]

Archive with 7 entries (7 files):
- A. Head and Neck Imaging Tutorial.pptx
- B. Pretest.docx
- C. Posttest.docx
- D. Pretest Answers.docx
- E. Posttest Answers.docx
- F. Head and Neck Tutorial Survey.docx
- Educational_Summary_Report_11230.pdf
